# Supplementary material for: The Effects of Allium sativum L., Artemisia absinthium L., Cucurbita pepo L., Coriandrum sativum L., Satureja hortensis L. and Calendula officinalis L. on the Embryogenesis of Ascaris suum Eggs during an In Vitro Experimental Study
Source: Pathogens. 2022 Sep 19;11(9):1065. doi: 10.3390/pathogens11091065 (PMC9501052; doi:10.3390/pathogens11091065)
Supplement: Supplementary file 1 [file pathogens-11-01065-s001.zip]

Archive with 1 entries (1 files):
- pathogens-1890576-supplementary.pdf
